# Supplementary material for: HiMoRNA: A Comprehensive Database of Human lncRNAs Involved in Genome-Wide Epigenetic Regulation
Source: Noncoding RNA. 2022 Feb 8;8(1):18. doi: 10.3390/ncrna8010018 (PMC8876941; doi:10.3390/ncrna8010018)
Supplement: Supplementary file 1 [file ncrna-08-00018-s001.zip]

Archive with 1 entries (1 files):
- ncrna-1473226-supplementary.pdf
